# Supplementary material for: Distinct Mutational Profile of Lynch Syndrome Colorectal Cancers Diagnosed under Regular Colonoscopy Surveillance
Source: J Clin Med. 2021 Jun 1;10(11):2458. doi: 10.3390/jcm10112458 (PMC8198627; doi:10.3390/jcm10112458)
Supplement: Supplementary file 1 [file jcm-10-02458-s001.zip]

Archive with 1 entries (1 files):
- jcm-1186885-supplementary.pdf
